# Supplementary material for: Quantitative imaging of loop extruders rebuilding interphase genome architecture after mitosis
Source: J Cell Biol. 2025 Jan 9;224(3):e202405169. doi: 10.1083/jcb.202405169 (PMC11716112; doi:10.1083/jcb.202405169)
Supplement: Table S1 — lists antibodies used in this study for immunofluorescence imaging and Simple Western. [file jcb_202405169_tables1.xlsx]

## Sheet: Sheet1
Antigen	Source or reference	Used for	Dilution
RAD21	05-908, Merck Millipore	Immunofluorescence, Simple Western	1:500 (IF), 1:50 (Simple Western)
SMC2	ab10412, Abcam	Immunofluorescence	1:1000
STAG2	Sumara et al. 2000	Immunofluorescence for chromatin tracing	1:200
CTCF	07-729, Merck Millipore	Immunofluorescence (Nup153 depletion), Simple Western	1:2000 (IF), 1:40 (Simple Western)
CTCF	Wutz et al. 2020, Rabbit polyclonal antibodies were generated against the synthetic Kpep 2435 peptide (aa 711-727, C-APNGDLTPEMILSMMDR). Serum was affinity purified against the Kpep 2435 peptide, eluted in 1st step with MgCl2 and 2nd with Glycin, dialized against HEPES-buffered saline and concentrated using Vivaspin.	Immunofluorescence (STED)	1:3000
FluoTag®-X4 anti-GFP Abberior® Star 635P	N0304-Ab635P, NanoTag	Immunofluorescence (STED)	1:250
FluoTag®-X4 anti-GFP AF647	N0304-AF647-L, Nanotag	Immunofluorescence	1:500
Nup153	ab245668, Abcam	Simple Western	1:50
GFP	ab290, Abcam	Simple Western	1:50
Halo	G9211, Promega	Simple Western	1:50
